# Supplementary material for: Impact of Ertugliflozin on Cardiac Structure and Function in Patients with ICDs/CRT-Ds Assessed by Echocardiography: A Post Hoc Sub-Analysis of the ERASe Trial
Source: J Clin Med. 2025 Nov 22;14(23):8294. doi: 10.3390/jcm14238294 (PMC12693279; doi:10.3390/jcm14238294)
Supplement: Supplementary file 1 [file jcm-14-08294-s001.zip]

Archive with 1 entries (1 files):
- jcm-3948860-supplementary.pdf
